# Supplementary material for: Whole-Exome Sequencing of Discordant Monozygotic Twins for Congenital Scoliosis: A Family Case Study
Source: Genes (Basel). 2025 Oct 15;16(10):1220. doi: 10.3390/genes16101220 (PMC12562378; doi:10.3390/genes16101220)
Supplement: Supplementary file 1 [file genes-16-01220-s001.zip]

Archive with 1 entries (1 files):
- genes-3910821-supplementary.xlsx
